# Supplementary material for: Developmental Genetics of the Perianthless Flowers and Bracts of a Paleoherb Species, Saururus chinensis
Source: PLoS One. 2013 Jan 30;8(1):e53019. doi: 10.1371/journal.pone.0053019 (PMC3559744; doi:10.1371/journal.pone.0053019)
Supplement: Table S1 — qRT-PCR primers. (XLS) [file pone.0053019.s003.xls]

## Sheet: Sheet1
Table S1. Primers Used For Real-Time qPCR
1-EG530711-S	CAGCCAATCCAGCCTAAACTA
1-EG530711-A	CTCTTGACCCACCCAACATTA
2-EG530713-S	GGAAATGTGCTTACTAAAGGACG
2-EG530713-A	ACAGTAATTGTTCCTTCTTATCCTT
3-EH662329-S	AATAGGAAGATTAGAATGGGCAAAG
3-EH662329-A	TGACATTCACAGCGTTCTCCA
4-EG530714-S	GCTTTCTTTCAGCCTTTGGAC
4-EG530714-A	AAGTTCTCTAATCATACCATCCACC
5-EG530715-S	AGAATTACTAATACTGATCCTGGTGTG
5-EG530715-A	ATTTACTCCCATTTGATGCTGT
6-EG530716-S	AGAGTCTGTGATAGCAGGAAGG
6-EG530716-A	GGTCACCTGCCTGTTTATCTT
7-JK705019-S	CGATATTGGGAAATTAACGC
7-JK705019-A	GGTACTCAATTTCAGCGGATAG
8-JK705297-S	GACACCAAATAAAGGCAGAATG
8-JK705297-A	GCCGAGGTACTTCCCACTGAT
JK704891-S*	CTTGCATCAAATGGGAGTAAA
JK704891-A*	TTGCGAGTAAGCACTATGTTC
*internal standards
