# Supplementary material for: Developmental Genetics of the Perianthless Flowers and Bracts of a Paleoherb Species, Saururus chinensis
Source: PLoS One. 2013 Jan 30;8(1):e53019. doi: 10.1371/journal.pone.0053019 (PMC3559744; doi:10.1371/journal.pone.0053019)
Supplement: Table S2 — Putative identifications of S. chinensis genes, and their transcript abundance levels in developing bracts, stamens, and carpels relative to their transcript abundance levels in developing seedling leaves. (XLS) [file pone.0053019.s004.xls]

## Sheet: Sheet1
Accession number	Putative gene function	Subtending bracts	Stamens	Carpels
JK704596	All non-redundant GenBank CDS	1.48	0.3	3.5
JK704597	melanoma ubiquitous mutated protein	2.24	5.98	10.15
JK704598	unknown protein	1.3	2.24	1.96
JK704606	Helicase, C-terminal	1.12739	1.17188	2.08269
JK704608	AMS (ABORTED MICROSPORES)	1.25213	8.81585	1.35682
EG530712	AP1-like MADS-box transcription factor	3.18632	1.41255	2.29712
JK704612	putative RNA-binding protein	0.772747	1.49762	3.18558
JK704614	All non-redundant GenBank CDS translations	5.15915	22.5004	0.460566
JK704616	All non-redundant GenBank CDS translations	1.46619	0.997723	2.01387
JK704618	All non-redundant GenBank CDS translations	1.81372	0.00541227	4.4669
JK704625	At2g26900-putative sodium-dependent bile acid symporter	2.50179	1.2644	0.66299
JK704630	unknown protein	1.51724	1.92818	1.12764
JK704636	diacylglycerol kinase	1.6742	3.54756	2.64523
JK704637	PREDICTED: similar to BRCA1 interacting protein C-terminal helicase	0.940877	12.0971	12.3701
JK704639	putative ZR1 protein-ZR1 protein of Medicago sativa	0.714155	1.42916	1.89809
JK704641	bHLH transcription factor	2.16251	19.1862	0.672178
JK704645	PDF1 (PROTODERMAL FACTOR 1)	0.772708	0.944676	3.19205
JK704646	DNA binding / transcription factor	1.33928	0.191551	2.38843
JK704649	putative strictosidine synthase-male fertility protein	2.35032	1.55211	3.39212
JK704656	hypothetical protein MYPE9240-hypothetical protein	0.544115	106.323	2.11765
JK704657	CTV.2	1.38122	3.50143	0.787663
JK704658	putative chaperonin	0.677653	0.6773	4.63665
JK704660	All non-redundant GenBank CDS translations	1.00518	1.27304	1.54068
JK704661	nucleotidyltransferase	0.824962	26.034	2.44366
JK704666	Biotin operon repressor	1.63488	1.10714	0.18301
JK704669	All non-redundant GenBank CDS	0.833895	1.85825	0.941036
EG530714	SEPALLATA1 MADS-box transcription factor	4.90873	10.8508	4.93086
JK704672	nuclear division RFT1	0.59358	0.124111	0.919072
JK704673	putative RNA helicase	1.69513	1.37603	0.366902
EG530716	MADS-box protein AGL6	4.46325	0.490703	3.57482
JK704676	unknown protein	0.0959522	1.6062	0.401519
JK704678	Superoxide dismutase 1, putative	0.0398619	10.2894	5.52031
JK704679	similar to RANBP9 isoform 1	0.821002	0.00158678	1.02235
JK704682	Similar to Auxin response factor 9	0.383671	0.317283	1.85246
JK704686	conserved hypothetical protein	1.0044	4.26896	0.452351
JK704687	ATP binding / kinase/ protein	1.8586	2.69812	7.39599
JK704691	auxin response factor 3	1.43503	0.972321	0.431517
EG530715	putative MADS-box protein	0.8371	3.27339	0.280237
JK704693	phospholipase D	3.77963	1.11	0.0715034
JK704697	RNA binding	0.449111	1.23254	0.361303
JK705724	201aa long hypothetical protein	5.58067	0.32505	4.07141
JK704711	All non-redundant GenBank CDS translations	3.45304	1.15102	2.28364
JK704713	cyclin-dependent kinase B1-2	0.902329	2.68601	2.35326
JK704715	All non-redundant GenBank CDS translations	0.678456	0.253862	2.43815
JK704716	RNA-binding protein precursor	2.43789	2.61824	0.319686
JK704717	All non-redundant GenBank CDS	1.65426	2.27142	0.785348
JK704718	unknown	0.956686	0.229579	24.0689
JK704722	unknown protein	0.919379	1.04102	3.13976
JK704724	hypothetical protein MtrDRAFT_AC151666g8v1	1.25858	0.0487594	0.724965
JK704725	lipid binding	0.967897	2.51418	8.87959
JK704729	All non-redundant GenBank CDS	0.106084	1.05774	0.467305
JK704734	hypothetical protein 14.t00021-putative growth-regulating factor	1.29751	0.615456	2.65486
JK704739	triacylglycerol lipase	1.22575	1.76118	8.27311
JK704744	cyclin, putative, expressed	0.8371	2.03182	1.76532
JK705725	Stamen-specific protein FIL1 precursor	1.86393	4.17311	5.41653
JK704746	CHK1 checkpoint homolo	2.09798	2.02432	2.26189
JK704748	ADP-glucose pyrophosphorylase	0.6088	1.1994	2.90645
JK704750	YGL045W-Protein of unknown function	2.2105	70.5877	8.597
JK704759	disproportionating enzyme	2.15003	0.505325	2.07056
JK704764	snakin-1 -A new type of antimicrobial peptide	0.175104	2.50628	1.11
JK704768	metallothionein-like protein	2.33175	1.26366	0.450755
JK704772	All non-redundant GenBank CDS	3.46467	1.11	1.4806
JK704776	putative acid phosphatase	0.348161	0.218988	1.6605
JK704778	oxidoreductase	1.31843	5.33594	1.14835
JK704783	All non-redundant GenBank CDS	2.40666	2.14325	72.3042
JK704784	Tat binding protein 1 containing protein, expressed	2.01257	4.5638	0.662348
EG530710	MADS-box transcription factor-PI-2	1.10965	2.08145	0.91
JK704796	ATP binding	1.10218	2.73828	27.4037
JK704799	Protein of unknown function	6.06898	102.044	98.7092
JK704804	beta-1,3-glucanase	1.99616	6.254	3.65858
JK705726	putative HIRA	5.44115	0.89324	1.76667
EG530711	PISTILLATA homolog PmPI-2	0.81	2.01325	1.6994
JK704816	similar to zinc finger protein 65 isoform 2	1.16318	42.8959	66.0924
JK704829	truncated PIF-like orf1-ATPase	1.22077	1.66035	2.09556
JK704831	EFPDE3	0.484821	0.0550128	3.26234
JK704832	Blue (type 1) copper domain	0.545498	0.0316928	7.82963
JK704833	hypotheticalbinding-protein-dependent transport systems inner membrane component	4.01808	0.715461	0.869959
JK704836	phosphatidylinositol 3,5-kinase	2.23763	0.67039	1.89443
JK704837	arginine deiminase	0.121972	1.28563	0.310119
EG530709	APETALA3-like protein AP3	2.36481	3.26469	1.10933
JK704840	Phosphoenolpyruvate carboxylase	2.19739	1.65123	0.71381
JK704844	All non-redundant GenBank CDS	1.39991	2.4432	1.46555
JK704845	putative protein	1.31786	0.985736	2.05833
JK704853	unknown protein	1.32806	4.20028	0.191588
JK704861	PREDICTED: similar to tolloid-like-development	0.500992	0.0433408	4.30036
JK704866	FIL1-Factor for Isocitrate Lyase expression) to RRF1	0.45481	1.68105	3.56774
JK704878	snakin-1-defense-related	1.84611	21.3908	1.66633
JK704881	similar to zinc finger protein 238 isoform 1	1.10451	0.018297	1.11244
JK704883	putative brain and reproductive	0.467014	0.975862	2.39907
JK704890	hypothetical protein	0.51131	2.73152	2.37666
JK704891	beta-tubulin	0.103214	0.310843	0.123286
JK704892	No significant similarity found	0.948427	2.44986	1.30972
JK704893	pyruvate kinase	0.107542	0.83045	0.16179
JK704901	unknown protein	1.26833	1.05047	0.181738
JK704903	DnaJ protein, putative	2.0044	1.28051	1.3113
JK704904	zinc finger (CCCH-type) protein-l	1.53468	10.2807	2.22518
JK704907	ABL029Wp	0.515863	2.20818	3.36182
JK704912	all4710	0.0903118	1.01011	0.692455
JK704913	All non-redundant GenBank CDS	0.537481	1.35632	1.1067
JK704918	OSJNBb0089B03.6-3-Acyl	0.641777	0.0318182	3.75483
JK704923	All non-redundant GenBank	18.7793	0.0980948	4.05423
JK704927	All non-redundant GenBank CDS	0.499935	0.0794347	1.66789
JK704936	hypothetical protein	0.648753	1.44901	0.233537
JK704938	unknown protein	0.102766	0.274406	0.256389
JK704939	unnamed protein product	1.26611	112.144	0.764533
JK704943	putative ATP-dependent DNA helic	0.458412	0.867188	1.76956
JK704944	Biotin operon repressor	1.11111	1.71258	0.504041
JK704945	Protein of unknown function DUF239	1.06492	4.63087	1.36101
JK704947	DNA binding / DNA topoisomerase	1.24477	2.41523	1.52662
JK704948	protein transporter	12.3324	1.11	3.26812
JK704949	Nucleoporin-like protein	0.993935	2.25844	1.05822
JK704951	homeobox transcription factor	0.0879562	3.31181	0.259617
JK704956	Guanine nucleotide-binding protein	1.32571	1.42303	3.31253
JK704963	All non-redundant GenBank CDS	0.260059	0.411064	2.21494
JK704964	2-oxoglutarate dehydrogenase	0.331149	1.86668	0.16597
JK704967	t-complex polypeptide 1	0.336295	0.523575	1.13821
JK704969	interacting protein involved in 40S ribosome biogenesis	0.990886	2.13302	4.09863
JK704972	MUS1 protein	1.19984	0.725641	0.539504
JK704975	Glycosyltransferase family 28 N-t	1.15154	0.984736	3.1751
JK704977	F1-ATPase gammma subunit	0.147554	1.2414	0.377967
JK704978	PREDICTED: similar to myocyte enhancer factor 2D isoform	1.01289	0.845523	0.340989
JK704980	unknown protein	0.241282	3.07414	1.32101
JK704981	encoding a novel WD-Repeat Protein with a notchless-like	0.734788	1.38428	0.704356
JK704982	GA10002-PA [Drosophila pseudoobscura]	0.207702	18.0706	3.98472
JK704985	SLC10A5	1.18286	1.23013	0.394504
JK705727	unnamed protein product	5.0226	0.98867	4.61342
JK704987	Protein kinase domain containing protein	0.36256	1.01608	0.238293
JK704990	PREDICTED P0470G10.15 gene product	2.00714	0.710227	0.632947
JK704991	Vacuolar sorting receptor 1 precursor	0.66689	1.23398	3.51534
EH662329	putative B-function MADS-box protein-APETALA3	1.2138	8.64854	4.9118
JK704993	minichromosome maintenance protein	0.567319	0.312052	2.5633
JK705004	beta-1,4-xylosidase	0.513806	0.457451	2.53848
JK705005	NADH dehydrogenase subunit 2	0.431233	1.14827	3.27104
JK705006	ATP binding	1.23465	1.12269	2.39643
JK705010	unnamed protein product	0.0285646	0.0132363	0.0250457
JK705012	MYB transcription factor MYB180	1.11046	1.33323	1.76693
JK705017	hypothetical protein FG11034.1	0.879057	81.2136	16.5292
JK705019	AGAMOUS-like protein	1.40679	8.70833	2.60988
JK705020	hypothetical protein MtrDRAFT_AC126782g25v2	2.17109	65.3525	5.63319
JK705022	beta-tubulin	0.226892	18.2547	0.758853
JK705026	putative insulin degrading enzyme	1.93579	112.429	10.3644
JK705036	putative acyl-CoA dehydrogenase	0.572019	12.0812	1.41462
JK705037	annexin	0.249284	0.828022	3.79251
JK705728	Os07g0287400	0.589775	0.519496	7.14794
JK705040	N2, N2-dimethylguanine tRNA methyltransferase-like protein	0.893729	0.68693	6.68569
JK705047	unknown	1.65	2.45	0.01
JK705050	hypothetical protein Tb09.160.5470	3.07	29.42	391.48
JK705055	Xanthine/uracil/vitamin C permease	0.44	7.06	0.012983
JK705056	ATP-dependent RNA helicase	0.25	0.61	3.9
JK705061	unknown protein	0.2	3.04	24.6
JK705065	metallothionein-like protein type 2	0.35	3.48	0.519672
JK705067	putative potyviral helper component protease-interacting protein	0.55	0.5	7.37746
JK705077	IPS1; ubiquitin-protein ligase	1.5	38.61	2.33
JK705078	endo-1,4-beta-glucanase	0.64	23.49	0.299
JK705081	All non-redundant GenBank CDS	3.49	109.47	13.1817
JK705090	hypothetical methanol dehydrogenase, NAD-dependent	1.27488	3.33296	1.1093
JK705093	HCF136 - photosystem II stability	1.02312	0.215051	2.11606
JK705098	acid phosphatase	0.674331	362.326	1.08889
JK705099	ANAC087-transcription factor	1.47416	1.11079	2.60988
JK705100	expressed protein	2.69978	3.76613	0.838222
JK705102	AMS (ABORTED MICROSPORES)	0.81	3.42014	35.7553
JK705109	unknown protein	0.889419	0.31586	2.29896
JK705111	All non-redundant GenBank CDS	1.19586	1.33333	2.44564
JK705132	PREDICTED: similar to Ribonuclease inhibitor	1.11011	45.7292	26.2438
JK705136	serine proteinase	0.713997	1.07339	7.26226
JK705137	MADS-box transcription factor- AGL6-like MADS-box	1.13274	0.0728764	2.91686
JK705729	All non-redundant GenBank	3.02954	5.81677	0.583426
JK705138	All non-redundant GenBank	0.675081	0.404474	5.37212
JK705144	putative syntaxin of plants 52	2.3864	2.49429	0.658899
JK705146	unnamed protein product	0.275131	2.48194	0.451061
JK705155	All non-redundant GenBank CDS	0.313913	2.36607	1.34245
JK705161	putative zinc finger protein	1.43005	0.0906578	8.6689
JK705167	putative protein	0.620264	6.59654	0.201604
JK705168	GDP-Fuc:Gal-beta-1,3GlcNAc-R alpha1	5.12724	0.344075	7.66984
JK705172	putative transcriptional regulator	0.207975	3.20727	1.02687
JK705177	NADH glutamate synthase precursor	0.199149	3.10106	1.05455
JK705178	hypothetical protein Os03g0775500	0.55256	2.22414	1.12436
JK705181	phosphatidylinositolglycan class	0.0558067	0.23603	3.83652
JK705186	Os01g0660300	0.124345	6.54862	0.325679
JK705196	unknown protein	0.341816	0.335443	3.03253
JK705197	putative anthocyanidine rhamnosyl-transferase	1.25565	5.67708	10.6768
JK705198	All non-redundant GenBank CDS	0.625036	2.6626	0.374906
JK705201	putative strictosidine synthase	4.19501	60.0586	1.15433
JK705202	Hypothetical protein MJ0021	1.30761	5.05433	2.65204
JK705205	Cyclin-like F-box	3.3484	5.10938	1.32176
JK705206	putative Snf7-like protein	0.578321	10.5997	0.680132
JK705207	Aux/IAA protein	0.802727	2.86795	0.90924
JK705211	unknown protein	0.627825	2.29327	1.16543
JK705220	unknown protein	0.315488	4.01005	1.23765
JK705223	conserved hypothetical protein	1.19806	0.720643	2.00401
JK705224	PREDICTED: similar to zinc finger protein 23	0.433326	3.20281	0.321766
JK705226	conserved hypothetical protein	0.44608	4.77823	0.464669
JK705236	copper/zinc superoxide dismutase	0.431658	16.4449	1.69431
JK705246	MYB transcription factor	0.92081	6.45312	0.279276
JK705261	putative serine carboxypeptidase	1.32255	0.254151	3.65783
JK705266	cell death peptidase	1.16754	3.70192	3.2437
JK705273	copper/zinc superoxide dismutase	0.280452	5.04262	0.42245
JK705274	Os05g0363200	0.41855	7.0277	0.324544
JK705293	hypothetical protein 26.t00022	3.49872	3.0819	2.13907
JK705296	hypothetical protein	1.1765	3.4375	0.355892
JK705297	MADS-box transcription factor-AP1-like protein	3.60883	0.0256297	1.9059
JK705301	SBP-domain protein-like	1.14365	1.09873	2.55918
JK705302	amidase	1.18943	5.37138	1.47808
JK705308	translation elongation factor 1-gamma	0.247491	4.70189	0.588014
JK705309	DNA binding / protein dimerization	0.0697584	13.981	1.25321
JK705310	putative allyl alcohol dehydrogenase	0.379311	0.0709983	2.48728
JK705311	leucine rich protein	2.27556	4.99413	2.96438
JK705315	P0022F10.13	0.579531	3.0625	3.09923
JK705319	Hypothetical protein	0.429014	1.41098	2.44482
JK705325	putative Ruv DNA-helicase	0.486257	1.12137	3.71508
JK705327	Xaa-Pro aminopeptidase 1	0.998395	2.26837	0.791205
JK705328	expressed protein	2.23382	30.8139	0.967983
JK705329	Os08g0162100	0.638289	1.89379	0.388246
JK705333	putative strictosidine synthase	2.4834	32.2776	4.75135
JK705335	hypothetical protein CIMG_08534	0.641777	52.1092	13.2523
JK705336	ATHDH (HISTIDINOL DEHYDROGENASE)	1.14176	22.4015	0.599824
JK705337	All non-redundant GenBank	1.25565	3.88238	6.99074
JK705338	G-protein alpha subunit, putative, expressed	1.57969	31.1517	1.37586
JK705339	truncated envelope glycoprotein	0.176862	1.53061	0.589133
JK705342	Helicase, C-terminal	0.534814	3.64756	0.36676
JK705343	AtRab GTP-binding protein	0.373826	4.04662	0.29215
JK705345	expressed protein	0.242675	2.24354	0.865273
JK705346	peroxisomal copper-containing amine oxidase	0.255286	1.73908	1.26497
JK705347	RAC-like G-protein Rac1	0.683578	2.78998	0.862724
JK705351	hypothetical protein MtrDRAFT_AC15	2.71993	1.29788	0.22534
JK705354	unknown	0.0852852	0.295493	1.09335
JK705355	chloroplast oxygen-evolving protein	0.141364	0.1901	0.0777195
JK705360	Rai, ShcC=51.9 kda Shc-related protein	1.21262	0.583268	0.179579
JK705366	no hit	0.108204	0.0697578	0.0402387
JK705378	ribosomal protein S5	0.120054	0.662657	0.121038
JK705384	hypothetical protein Nham_4491	0.10538	0.122935	0.107957
JK705389	xyloglucan endotransglycosylase	0.711535	0.176342	0.0373023
JK705390	cytosolic aldehyde dehydrogenase RF2C	0.222649	0.0598629	0.228506
JK705394	All non-redundant GenBank CDS	0.0720909	0.473567	0.0564743
JK705406	All non-redundant GenBank CDS	0.728958	0.954327	14.0933
JK705412	expressed protein	0.0713419	0.0492797	1.10564
JK705413	chalcone isomerase, putative	0.473284	0.532095	3.44783
JK705414	Trafficking protein particle	0.113356	0.11005	0.174085
JK705417	Ferritin-related	0.0605573	0.0522811	0.04527
JK705419	Type II chlorophyll a/b binding proein	0.0730051	0.0535018	1.01985
JK705437	unknown protein	0.802221	2.20799	2.38904
JK705439	pseudo-response regulator 95 homolog	0.0428807	0.033811	0.0171957
JK705503	WD40-like	0.969143	1.03186	0.422071
JK705507	PREDICTED: hypothetical proten	2.75997	1.99352	0.728366
JK705534	All non-redundant GenBank	0.139517	1.06771	15.3581
JK705543	germin-like protein	0.0157659	0.0424367	0.102086
JK705544	TPR repeat	0.140185	0.253325	0.0936808
JK705545	fructose-1,6-bisphosphatase precursor	0.238959	0.0411999	0.818567
JK705547	All non-redundant GenBank CDS	0.0943257	0.799058	0.145162
JK705558	ORF170 [Phalaenopsis aphrodite	0.139922	0.108519	0.0570674
JK705559	photosystem I reaction center subunit	0.0586748	0.0434477	0.175535
JK705608	DNA replication origin binding protein	0.41855	3.28993	0.804191
JK705610	unknown protein	3.3484	0.529843	0.455823
JK705614	carbonic anhydrase	0.0202392	0.0285444	0.0117998
JK705622	thiamin biosynthetic enzyme	0.0307649	0.0310364	0.140431
JK705624	MLL	0.108778	0.124608	1.01195
JK705625	unknown protein	0.619618	1.5	2.15315
JK705626	plastoquinol-plastocyanin reductase	0.0892788	0.166268	0.71255
JK705636	ultraviolet-B-repressible rubisco act	0.148166	0.0330181	0.0130499
JK705653	PREDICTED P0493A04.32	2.5113	1.20411	0.265679
JK705655	ribosomal protein L16	0.164153	0.338116	0.0991273
JK705668	porphobilinogen deaminase	0.0624973	0.0532004	0.0392221
JK705669	hypothetical protein	0.201125	0.0904955	0.0879448
JK705674	23kDa polypeptide of photosystem II	0.0853381	0.0354565	0.065429
JK705680	photosystem II 10 kDa protein	0.0346681	0.026167	0.0486187
JK705682	putative proline-rich protein APG	0.107852	0.0805209	0.078924
JK705684	dehydroascorbate reductase	0.427503	0.143178	1.10955
JK705687	photosystem1 subunit A	0.157249	0.107686	0.0372689
JK705692	Photosystem I reaction center	0.371517	0.030704	0.171021
JK705693	ribulose bisphosphate carboxylase	0.0203392	0.0235353	0.00789052
JK705697	putative chlorophyll a/b-binding	0.0186878	0.0181333	0.0196202
JK705698	putative microtubule-associated	1.08246	0.0795664	0.377817
JK705700	chlorophyll a/b-binding protein	0.102854	0.0161631	0.0486403
JK705702	putative 50S ribosomal protein L	0.393437	0.0403031	0.0159778
JK705706	photosystem II 10 kDa protein	0.06	0.093	0.21
JK705715	chloroplast pigment-binding protein	0.06	0.079	1.10188
JK705719	chlorophyll a/b-binding preprotein	0.03	0.04	0.14
